# Supplementary material for: Proteogenomic analysis of pancreatic cancer subtypes
Source: PLoS One. 2021 Sep 10;16(9):e0257084. doi: 10.1371/journal.pone.0257084 (PMC8432812; doi:10.1371/journal.pone.0257084)
Supplement: S2 File — (XLSX) [file pone.0257084.s004.xlsx]

## Sheet: KEGG Pathways
Term	GeneSetSize	EnrichmentScore	ES_pValue	NES	NES_pValue	NES_qValue	NES_FWER	Num_Genes_in_LEF
Thermogenesis	11	0.667315	0.0150376	1.58821	0.0120124	0.528544	0.528544	8
mTOR signaling pathway	28	0.571589	0.0211907	1.52152	0.0231305	0.50887	1	12
Rap1 signaling pathway	20	0.519194	0.130832	1.30401	0.125344	1	1	7
Phospholipase D signaling pathway	18	0.540014	0.131799	1.32859	0.107531	1	1	8
Thyroid hormone signaling pathway	23	0.475028	0.188318	1.23388	0.186711	1	1	8
Thyroid cancer	12	0.504117	0.21303	1.21542	0.205298	1	1	3
Sphingolipid signaling pathway	19	0.459068	0.283077	1.13815	0.292503	1	1	7
cGMP-PKG signaling pathway	7	0.570422	0.336854	1.1049	0.335839	1	1	3
Progesterone-mediated oocyte maturation	17	0.450341	0.365424	1.08655	0.360734	1	1	5
Pertussis	6	-0.411043	0.374101	-1.05282	0.366197	1	1	6
Prostate cancer	28	0.403234	0.38833	1.06155	0.394281	1	1	8
cAMP signaling pathway	11	0.483262	0.429047	1.04311	0.42024	1	1	4
Vascular smooth muscle contraction	7	0.483237	0.432462	1.03813	0.427829	1	1	2
Regulation of lipolysis in adipocytes	7	0.551929	0.450955	1.01462	0.460942	1	1	3
Pathways in cancer	61	0.353264	0.522	0.989175	0.49942	1	1	29
Serotonergic synapse	8	0.438497	0.535211	0.966774	0.534901	1	1	3
Proteoglycans in cancer	35	0.353911	0.539078	0.961599	0.541354	1	1	20
Renal cell carcinoma	15	0.405734	0.543274	0.962663	0.540098	1	1	6
Toxoplasmosis	14	0.405274	0.564533	0.945982	0.563107	1	1	7
Wnt signaling pathway	10	0.405703	0.580478	0.93833	0.575676	1	1	7
Tuberculosis	16	0.382378	0.604699	0.927852	0.589646	1	1	4
Viral myocarditis	8	0.409774	0.606681	0.919508	0.602238	1	1	5
Ras signaling pathway	20	0.366265	0.614446	0.910667	0.614782	1	1	10
Platelet activation	11	0.412711	0.625828	0.884822	0.652535	1	1	3
Shigellosis	5	-0.384146	0.643357	-0.883196	0.619718	1	1	5
Phosphatidylinositol signaling system	6	0.450464	0.650831	0.879873	0.660246	1	1	3
RIG-I-like receptor signaling pathway	3	-0.427711	0.703422	-0.831204	0.70892	1	1	3
Toll-like receptor signaling pathway	11	0.37431	0.736374	0.80585	0.761855	1	1	3
Salmonella infection	3	-0.427711	0.753036	-0.818148	0.738263	0.922829	1	3
Relaxin signaling pathway	16	0.338204	0.754678	0.796693	0.773626	1	1	4
Th17 cell differentiation	10	0.352188	0.756813	0.79912	0.77046	1	1	6
Tight junction	11	0.344926	0.766112	0.81341	0.751607	1	1	7
VEGF signaling pathway	16	0.324613	0.787721	0.773793	0.80101	1	1	4
Signaling pathways regulating pluripotency of stem cells	19	0.30173	0.816327	0.743201	0.834195	1	1	10
Type II diabetes mellitus	7	0.359446	0.81746	0.741314	0.836467	1	1	1
Prolactin signaling pathway	20	0.293143	0.841998	0.730191	0.848238	1	1	10
Retrograde endocannabinoid signaling	4	0.389978	0.870162	0.718555	0.85938	1	1	2
Protein processing in endoplasmic reticulum	6	0.344378	0.884571	0.707544	0.870788	1	1	5
TNF signaling pathway	15	0.280086	0.886412	0.658231	0.913738	1	1	7
Transcriptional misregulation in cancer	11	-0.208861	0.9	-0.709516	0.894366	0.894366	1	11
T cell receptor signaling pathway	14	0.281971	0.900862	0.650788	0.919031	1	1	3
Prion diseases	5	0.341463	0.902353	0.670298	0.904819	1	1	5
Small cell lung cancer	24	0.240191	0.940162	0.616897	0.941509	1	1	5
TGF-beta signaling pathway	6	0.283992	0.953591	0.580646	0.960917	1	1	5
p53 signaling pathway	21	0.22838	0.963673	0.596966	0.953135	1	1	11
p53 signaling pathway	21	0.22838	0.963673	0.596966	0.953135	1	1	11
Th1 and Th2 cell differentiation	8	0.249338	0.973568	0.544198	0.975274	1	1	6
Regulation of actin cytoskeleton	14	0.216822	0.977413	0.519691	0.982984	1	1	10
Viral carcinogenesis	26	0.195261	0.984879	0.515693	0.983855	0.983855	1	3

## Sheet: Go Molecular Function
Term	GeneSetSize	EnrichmentScore	ES_pValue	NES	NES_pValue	NES_qValue	NES_FWER	Num_Genes_in_LEF
calcium ion binding	5	0.747636	0.0304136	1.48424	0.0286835	0.344202	1	3
purine ribonucleoside triphosphate binding	14	0.636642	0.0321577	1.54079	0.0160764	0.771666	0.771666	13
adenyl ribonucleotide binding	12	0.637833	0.0512821	1.49002	0.0275498	0.440796	1	11
ATP binding	12	0.637833	0.0512821	1.49002	0.0275498	0.440796	1	11
protein serine_threonine kinase activity	28	0.495979	0.0681363	1.34612	0.0870029	0.696023	1	10
RNA polymerase II activating transcription factor binding	4	0.730957	0.0753341	1.34853	0.0858011	0.823691	1	2
metal ion binding	9	0.580374	0.10596	1.32936	0.0972292	0.666714	1	7
transcription coactivator activity	12	0.529047	0.115145	1.29453	0.121741	0.730443	1	6
RNA polymerase II regulatory region DNA binding	5	-0.621951	0.121495	-1.34407	0.114534	1	1	5
kinase activity	25	0.450002	0.173869	1.213	0.198245	0.865069	1	8
protein kinase activity	39	0.429957	0.184184	1.19271	0.220693	0.756662	1	19
single_stranded DNA binding	5	0.616594	0.188525	1.22807	0.181715	0.969147	1	4
core promoter binding	7	-0.444444	0.188679	-1.20588	0.210846	1	1	7
tubulin binding	6	0.581034	0.210291	1.21359	0.197474	0.947875	1	3
RNA polymerase II transcription factor binding	7	0.561386	0.225702	1.2106	0.200875	0.803501	1	2
nucleoside_triphosphatase activity	6	0.613497	0.239857	1.19356	0.219763	0.811434	1	6
cadherin binding	17	0.460759	0.24898	1.17255	0.24432	0.781824	1	5
cyclin_dependent protein kinase activity	5	-0.493902	0.254658	-1.16522	0.243818	1	1	5
cyclin_dependent protein serine_threonine kinase activity	5	-0.493902	0.254658	-1.16522	0.243818	1	1	5
activating transcription factor binding	6	0.556355	0.291572	1.13135	0.296268	0.888803	1	3
histone deacetylase binding	5	0.55583	0.334507	1.09757	0.342547	0.967191	1	3
RNA polymerase II regulatory region sequence_specific DNA binding	14	-0.296774	0.365854	-1.07763	0.329718	1	1	14
transcription regulatory region sequence_specific DNA binding	8	-0.354037	0.377049	-1.01833	0.406074	1	1	8
double_stranded DNA binding	8	0.477394	0.397564	1.0504	0.410322	1	1	4
disordered domain specific binding	5	0.541101	0.4	1.0577	0.39903	1	1	2
RNA binding	24	0.399696	0.420523	1.04321	0.422158	1	1	10
integrin binding	7	0.479332	0.43264	1.03212	0.439164	1	1	5
transition metal ion binding	6	-0.386503	0.46087	-1.00355	0.427766	1	1	6
core promoter proximal region sequence_specific DNA binding	11	-0.291139	0.511628	-0.95291	0.501085	0.851844	1	11
RNA polymerase II core promoter proximal region sequence_specific DNA binding	10	-0.289308	0.517857	-0.963583	0.486768	1	1	10
endopeptidase activity	5	-0.408537	0.524691	-0.960642	0.493275	0.931743	1	5
protein tyrosine kinase activity	13	0.4053	0.52686	0.983051	0.515033	1	1	8
damaged DNA binding	6	0.457224	0.535129	0.950817	0.564011	1	1	4
steroid hormone receptor binding	6	0.454866	0.557589	0.952105	0.56197	1	1	1
non_membrane spanning protein tyrosine kinase activity	5	-0.365854	0.627329	-0.874921	0.638178	0.904085	1	5
protease binding	10	0.371951	0.65291	0.878614	0.671648	1	1	5
phosphatidylinositol 3_kinase activity	14	-0.23871	0.666667	-0.8718	0.646421	0.84532	1	14
phosphotyrosine residue binding	6	-0.386503	0.670213	-0.878789	0.631236	0.975547	1	6
transmembrane receptor protein kinase activity	7	0.400326	0.690949	0.861811	0.695637	1	1	4
1_phosphatidylinositol_3_kinase activity	5	-0.371951	0.705128	-0.818902	0.729284	0.729284	1	5
phosphatidylinositol kinase activity	5	-0.371951	0.705128	-0.818902	0.729284	0.729284	1	5
DNA binding	26	0.323066	0.730653	0.857032	0.702122	1	1	10
phosphatidylinositol bisphosphate kinase activity	13	-0.237179	0.75	-0.838222	0.695011	0.843942	1	13
protein homodimerization activity	23	0.321624	0.774323	0.845926	0.717496	1	1	14
MAP kinase activity	3	-0.427711	0.774908	-0.821528	0.723644	0.82013	1	3
phosphatase binding	13	0.332056	0.780231	0.793113	0.786382	1	1	3
regulatory region DNA binding	6	0.388704	0.783482	0.800976	0.776427	1	1	3
protein kinase activator activity	6	0.386442	0.786797	0.795119	0.784046	1	1	5
SH2 domain binding	6	0.381962	0.799092	0.774501	0.807265	1	1	3
protein phosphatase binding	10	0.324332	0.80786	0.734646	0.849281	1	1	2
sequence_specific DNA binding	5	0.392207	0.822917	0.764855	0.81799	1	1	1
mitogen_activated protein kinase kinase binding	9	0.316918	0.850636	0.731509	0.852592	1	1	4
MAP kinase kinase kinase activity	9	0.316918	0.850636	0.731509	0.852592	1	1	4
GTPase activator activity	4	0.374858	0.89801	0.703644	0.881343	1	1	1
GTPase regulator activity	4	0.374858	0.89801	0.703644	0.881343	1	1	1
transmembrane receptor protein tyrosine kinase activity	6	0.330224	0.900115	0.678371	0.903519	1	1	3
protein phosphorylated amino acid binding	7	0.312706	0.909624	0.637158	0.933336	1	1	1
ubiquitin protein ligase binding	16	0.261957	0.927992	0.646009	0.9276	1	1	4
ubiquitin_like protein ligase binding	17	0.250205	0.942014	0.620776	0.943993	1	1	4
protein heterodimerization activity	13	0.241714	0.957949	0.587971	0.96177	1	1	10
protein tyrosine kinase binding	5	0.299202	0.965035	0.58892	0.961204	1	1	2
receptor tyrosine kinase binding	5	0.299202	0.965035	0.58892	0.961204	1	1	2
transcription regulatory region DNA binding	12	0.223875	0.976313	0.533433	0.982223	1	1	10
protein kinase binding	41	0.171551	0.993976	0.471824	0.995193	1	1	32
kinase binding	34	0.147675	0.996985	0.399183	0.99932	0.99932	1	27
