# Supplementary material for: Proteogenomic analysis of pancreatic cancer subtypes
Source: PLoS One. 2021 Sep 10;16(9):e0257084. doi: 10.1371/journal.pone.0257084 (PMC8432812; doi:10.1371/journal.pone.0257084)
Supplement: S3 File — (XLSX) [file pone.0257084.s005.xlsx]

## Sheet: Chi Square Results
Genes	Chi_Square	p_Value	Adjusted_p_Value
ARID1A	0.428573	0.51269	0.691133
CSMD3	4.55047	0.0329097	0.156117
FAT3	4.52242	0.0334535	0.156117
FLT4	3.92081	0.0476919	0.166922
GNAS	0.115224	0.734273	0.734273
LRP1B	0.649199	0.420399	0.691133
MUC16	0.843064	0.358522	0.691133
RNF213	0.115224	0.734273	0.734273
RNF43	5.75968	0.016398	0.156117
SMAD4	3.38321	0.0658638	0.184419
CDKN2A	0.276126	0.599252	0.699127
KRAS	1.03874	0.308114	0.691133
TGFBR2	0.428573	0.51269	0.691133
TP53	0.369946	0.543033	0.691133

## Sheet: Mutation Frequencies
Pathway	alterationFrequency
Hippo	21.5517
Cell Cycle	80.1724
Notch	39.6552
PI3K-mTOR	23.2759
RTK-Ras	75
TGF-b	48.2759
WNT	29.3103
